# Supplementary material for: H3K4me3-Mediated Upregulation of LncRNA-HEIPP in Preeclampsia Placenta Affects Invasion of Trophoblast Cells
Source: Front Genet. 2020 Dec 11;11:559478. doi: 10.3389/fgene.2020.559478 (PMC7793904; doi:10.3389/fgene.2020.559478)
Supplement: Supplementary file 1 [file Data_Sheet_1.zip]

Archive with 4 entries (4 files):
- Table S4.XLS
- Table S1.DOCX
- Table S2.XLSX
- Table S3.XLS
