# Supplementary material for: H3K4me3-Mediated Upregulation of LncRNA-HEIPP in Preeclampsia Placenta Affects Invasion of Trophoblast Cells
Source: Front Genet. 2020 Dec 11;11:559478. doi: 10.3389/fgene.2020.559478 (PMC7793904; doi:10.3389/fgene.2020.559478)
Supplement: Supplementary file 1 [file Data_Sheet_1.zip › Table S4.XLS]

## Sheet: HIF1
Gene1/lncRNA1	type 1	Gene2/lncRNA2	type 2	interaction
HK2	protein_coding	chr11:8171725-8184025	noncoding	-0.999378
HK2	protein_coding	CD99P1	noncoding	0.996962
HK2	protein_coding	BC048192	noncoding	0.999336
HK2	protein_coding	AK128656	noncoding	0.997108
HK2	protein_coding	AK057935	noncoding	0.996537
HK2	protein_coding	AC092684.1	noncoding	-0.997084
HK2	protein_coding	AC090505.6	noncoding	0.998724
HK2	protein_coding	AC012314.8	noncoding	0.999905
HK2	protein_coding	AC004870.4	noncoding	-0.995675
RP11-328J2.1	noncoding	HK2	protein_coding	0.996133
LOC730101	noncoding	HK2	protein_coding	0.997567
LINC00551	noncoding	HK2	protein_coding	0.996484
LOC100505815	noncoding	HK2	protein_coding	0.997725
LOC100506178	noncoding	HK2	protein_coding	0.996326
LOC440905	noncoding	HK2	protein_coding	0.999119
RP11-429H9.4	noncoding	HK2	protein_coding	0.99821
RP11-466A19.3	noncoding	HK2	protein_coding	-0.997623
RP11-483I13.4	noncoding	HK2	protein_coding	0.997223
RP11-503L19.1	noncoding	HK2	protein_coding	-0.996769
RP1-56K13.3	noncoding	HK2	protein_coding	0.998923
RP4-781K5.4	noncoding	HK2	protein_coding	0.999855
U91319.1	noncoding	HK2	protein_coding	-0.995008
XLOC_002987	noncoding	HK2	protein_coding	0.99512
TEK	protein_coding	RP1-15D23.2	noncoding	0.997327
TEK	protein_coding	RP11-292F22.4	noncoding	0.99603
TEK	protein_coding	RP11-285A1.1	noncoding	0.998537
TEK	protein_coding	GHRLOS	noncoding	0.999033
TEK	protein_coding	BC044609	noncoding	0.996028
TEK	protein_coding	AC091133.1	noncoding	0.999959
TEK	protein_coding	AC009120.4	noncoding	0.997578
XIST	noncoding	TEK	protein_coding	0.999958
XLOC_002798	noncoding	TEK	protein_coding	-0.996659
PIK3R3	protein_coding	AF064860.7	noncoding	0.997203
PIK3R3	protein_coding	AC027612.3	noncoding	0.998052
PIK3R3	protein_coding	AC023085.1	noncoding	-0.998278
PIK3R3	protein_coding	AC009236.1	noncoding	-0.999298
RP11-184D12.1	noncoding	PIK3R3	protein_coding	-0.996689
RP11-244N9.4	noncoding	PIK3R3	protein_coding	0.998079
RP11-574M7.1	noncoding	PIK3R3	protein_coding	0.996753
RP11-80I15.4	noncoding	PIK3R3	protein_coding	0.999793
RP11-939C17.2	noncoding	PIK3R3	protein_coding	0.995542
XLOC_013276	noncoding	PIK3R3	protein_coding	0.995533
