# Supplementary material for: H3K4me3-Mediated Upregulation of LncRNA-HEIPP in Preeclampsia Placenta Affects Invasion of Trophoblast Cells
Source: Front Genet. 2020 Dec 11;11:559478. doi: 10.3389/fgene.2020.559478 (PMC7793904; doi:10.3389/fgene.2020.559478)
Supplement: Supplementary file 1 [file Data_Sheet_1.zip › Table S2.XLSX]

## Sheet: preeclampsia
Sample No.	Age (y)	Gestational Age (wk)	Systolic Blood Pressure (mmHg)	Diastolic Blood Pressure (mmHg)	Proteinuria (g/24h)	Fetal Birth Weight (g)
1	32	34+2	160	105	0.5	1620
2	32	35+6	150	100	0.43	1800
3	34	34	166	110	2.1	1650
4	35	34+3	158	95	1.8	1810
5	29	33+6	170	110	2.3	1590
6	33	32+1	180	112	4.5	1600
7	34	33	172	115	2.1	1740
8	36	34+2	160	105	2.1	1600
9	32	35+1	161	102	2.2	1950
10	34	34+2	165	100	2	1700
11	35	34+6	160	98	1.9	1660
12	33	35+1	162	100	2	1820
13	32	34+5	160	100	2.3	1700
14	30	35+6	160	98	2.5	2100
15	28	34	180	120	5	1620
16	34	33+5	177	110	4.5	1560
17	33	34+3	165	102	2.6	1600
18	36	34+1	160	110	2.3	1610
19	30	35	160	96	2	1850
20	35	34+2	165	115	2.5	1630
21	37	35+2	155	110	2.6	2400
22	34	34+5	160	110	3.5	2300
23	33	34+1	170	100	4	2500
24	37	33+5	160	100	2	2000
25	32	35+3	155	110	2	2580
26	38	33+5	170	105	4.8	2210
27	30	35+1	160	95	3.8	1800
28	35	34+3	170	105	3	1920
29	34	33+5	165	95	2.9	1780
30	29	35+4	160	100	2.5	2600

## Sheet: normal
Sample No.	Age (y)	Gestational Age (wk)	Systolic Blood Pressure (mmHg)	Diastolic Blood Pressure (mmHg)	Proteinuria (g/24h)	Fetal Birth Weight (g)
1	28	38+1	110	70	N/A	3020
2	33	38+4	120	68	N/A	3050
3	34	38+5	115	72	N/A	3200
4	29	37+6	112	70	N/A	3450
5	34	38	105	69	N/A	3300
6	33	38+3	105	70	N/A	3500
7	35	39	110	78	N/A	2800
8	32	38+2	100	68	N/A	3230
9	32	38+5	110	70	N/A	3300
10	35	38+2	110	65	N/A	3400
11	36	38	108	68	N/A	3200
12	27	38+4	100	65	N/A	3100
13	32	37+6	110	75	N/A	3000
14	33	38+6	108	70	N/A	3600
15	34	38+4	110	72	N/A	3580
16	32	38+5	105	65	N/A	3200
17	34	38+4	110	70	N/A	3000
18	30	37+6	110	80	N/A	3500
19	33	38+1	105	70	N/A	3500
20	35	39	110	75	N/A	3200
21	32	38+2	100	70	N/A	3230
22	29	38+5	110	70	N/A	3600
23	35	38+2	110	80	N/A	3400
24	36	37+5	108	75	N/A	3580
25	37	38+4	110	65	N/A	3100
26	32	37+3	110	75	N/A	3000
27	33	38+6	108	70	N/A	3600
28	28	38+1	110	65	N/A	3400
29	35	38+5	105	65	N/A	3200
30	30	37+4	100	60	N/A	3100
