# Supplementary material for: H3K4me3-Mediated Upregulation of LncRNA-HEIPP in Preeclampsia Placenta Affects Invasion of Trophoblast Cells
Source: Front Genet. 2020 Dec 11;11:559478. doi: 10.3389/fgene.2020.559478 (PMC7793904; doi:10.3389/fgene.2020.559478)
Supplement: Supplementary file 1 [file Data_Sheet_1.zip › Table S3.XLS]

## Sheet: significantly diff pathways
path_id	path_name	path_diffgene_count	path_gene_count	enrichment	pvalue	FDR
5323	Rheumatoid arthritis	4	94	11.7407	0.00157271	0.104161
4080	Neuroactive ligand-receptor interaction	6	275	6.01976	0.00210558	0.104161
4740	Olfactory transduction	7	408	4.73368	0.0030412	0.104161
5211	Renal cell carcinoma	3	66	12.5412	0.00723354	0.198199
3320	PPAR signaling pathway	3	71	11.658	0.00891624	0.203587
4060	Cytokine-cytokine receptor interaction	5	267	5.16677	0.0119518	0.233914
4062	Chemokine signaling pathway	4	192	5.74803	0.0215294	0.341828
5142	Chagas disease (American trypanosomiasis)	3	105	7.88302	0.0267393	0.341828
5310	Asthma	2	34	16.2297	0.0271468	0.341828
4066	HIF-1 signaling pathway	3	106	7.80865	0.027446	0.341828
5205	Proteoglycans in cancer	4	227	4.86177	0.038368	0.394143
4722	Neurotrophin signaling pathway	3	120	6.89764	0.038514	0.394143
5145	Toxoplasmosis	3	122	6.78457	0.0402774	0.394143
280	Valine, leucine and isoleucine degradation	2	44	12.5412	0.0447075	0.394386
4973	Carbohydrate digestion and absorption	2	45	12.2625	0.0466766	0.394386
4930	Type II diabetes mellitus	2	48	11.4961	0.052808	0.394386
4672	Intestinal immune network for IgA production	2	51	10.8198	0.0592694	0.394386
4010	MAPK signaling pathway	4	260	4.2447	0.0604952	0.394386
4514	Cell adhesion molecules (CAMs)	3	146	5.66929	0.0651016	0.394386
5166	HTLV-I infection	4	268	4.11799	0.0668521	0.394386
5161	Hepatitis B	3	148	5.59268	0.0674802	0.394386
140	Steroid hormone biosynthesis	2	56	9.85377	0.0707505	0.394386
5320	Autoimmune thyroid disease	2	56	9.85377	0.0707505	0.394386
524	Butirosin and neomycin biosynthesis	1	5	55.1811	0.0719682	0.394386
4390	Hippo signaling pathway	3	156	5.30588	0.0774775	0.408247
5210	Colorectal cancer	2	62	8.90018	0.0856597	0.434643
5212	Pancreatic cancer	2	66	8.36078	0.0962577	0.470975
4664	Fc epsilon RI signaling pathway	2	70	7.88302	0.107363	0.507197
5220	Chronic myeloid leukemia	2	73	7.55906	0.116014	0.518244
5152	Tuberculosis	3	184	4.49846	0.118572	0.518244
5140	Leishmaniasis	2	76	7.26068	0.124935	0.518244
5200	Pathways in cancer	4	327	3.37499	0.126584	0.518244
72	Synthesis and degradation of ketone bodies	1	9	30.6562	0.128615	0.518244
4012	ErbB signaling pathway	2	88	6.27058	0.163172	0.638703
4810	Regulation of actin cytoskeleton	3	215	3.84985	0.175038	0.647941
4064	NF-kappa B signaling pathway	2	92	5.99795	0.176778	0.647941
5032	Morphine addiction	2	93	5.93346	0.180244	0.647941
740	Riboflavin metabolism	1	13	21.2235	0.18445	0.647941
4915	Estrogen signaling pathway	2	100	5.51811	0.205192	0.702782
920	Sulfur metabolism	1	15	18.3937	0.212067	0.708614
4620	Toll-like receptor signaling pathway	2	108	5.10936	0.235113	0.749082
4660	T cell receptor signaling pathway	2	108	5.10936	0.235113	0.749082
4724	Glutamatergic synapse	2	118	4.67637	0.274471	0.854603
900	Terpenoid backbone biosynthesis	1	21	13.1384	0.293731	0.894248
4380	Osteoclast differentiation	2	135	4.08749	0.345835	1
4910	Insulin signaling pathway	2	140	3.94151	0.367783	1
4966	Collecting duct acid secretion	1	27	10.2187	0.373645	1
4310	Wnt signaling pathway	2	143	3.85882	0.381142	1
3440	Homologous recombination	1	28	9.85377	0.386797	1
650	Butanoate metabolism	1	29	9.51399	0.399901	1
5216	Thyroid cancer	1	29	9.51399	0.399901	1
52	Galactose metabolism	1	30	9.19686	0.412958	1
4145	Phagosome	2	158	3.49248	0.44992	1
4630	Jak-STAT signaling pathway	2	158	3.49248	0.44992	1
3013	RNA transport	2	165	3.34431	0.483041	1
51	Fructose and mannose metabolism	1	36	7.66405	0.490317	1
4960	Aldosterone-regulated sodium reabsorption	1	39	7.0745	0.528373	1
380	Tryptophan metabolism	1	40	6.89764	0.540967	1
5033	Nicotine addiction	1	40	6.89764	0.540967	1
5164	Influenza A	2	179	3.08274	0.550976	1
4975	Fat digestion and absorption	1	41	6.72941	0.553515	1
5330	Allograft rejection	1	41	6.72941	0.553515	1
5202	Transcriptional misregulation in cancer	2	180	3.06562	0.555907	1
565	Ether lipid metabolism	1	42	6.56918	0.566018	1
4020	Calcium signaling pathway	2	183	3.01536	0.570758	1
5332	Graft-versus-host disease	1	45	6.13124	0.603258	1
4940	Type I diabetes mellitus	1	47	5.87033	0.627861	1
310	Lysine degradation	1	49	5.63073	0.652288	1
520	Amino sugar and nucleotide sugar metabolism	1	49	5.63073	0.652288	1
5144	Malaria	1	49	5.63073	0.652288	1
5030	Cocaine addiction	1	50	5.51811	0.664435	1
4340	Hedgehog signaling pathway	1	51	5.40991	0.676538	1
4913	Ovarian steroidogenesis	1	51	5.40991	0.676538	1
4144	Endocytosis	2	204	2.70496	0.67687	1
5169	Epstein-Barr virus infection	2	204	2.70496	0.67687	1
4510	Focal adhesion	2	206	2.6787	0.687149	1
5213	Endometrial cancer	1	52	5.30588	0.688598	1
4742	Taste transduction	1	53	5.20577	0.700614	1
5110	Vibrio cholerae infection	1	54	5.10936	0.712587	1
5223	Non-small cell lung cancer	1	54	5.10936	0.712587	1
561	Glycerolipid metabolism	1	55	5.01647	0.724516	1
5217	Basal cell carcinoma	1	55	5.01647	0.724516	1
500	Starch and sucrose metabolism	1	56	4.92689	0.736403	1
5221	Acute myeloid leukemia	1	57	4.84045	0.748247	1
5150	Staphylococcus aureus infection	1	59	4.67637	0.771807	1
4150	mTOR signaling pathway	1	60	4.59843	0.783523	1
4721	Synaptic vesicle cycle	1	64	4.31103	0.829966	1
5214	Glioma	1	65	4.2447	0.841472	1
10	Glycolysis / Gluconeogenesis	1	66	4.18039	0.852937	1
4370	VEGF signaling pathway	1	67	4.11799	0.864361	1
830	Retinol metabolism	1	68	4.05744	0.875743	1
5120	Epithelial cell signaling in Helicobacter pylori infection	1	68	4.05744	0.875743	1
5218	Melanoma	1	71	3.886	0.909644	1
5416	Viral myocarditis	1	74	3.72845	0.94318	1
5133	Pertussis	1	75	3.67874	0.954278	1
4662	B cell receptor signaling pathway	1	76	3.63034	0.965335	1
5100	Bacterial invasion of epithelial cells	1	77	3.58319	0.976353	1
980	Metabolism of xenobiotics by cytochrome P450	1	80	3.44882	1	1
4070	Phosphatidylinositol signaling system	1	81	3.40624	1	1
4146	Peroxisome	1	81	3.40624	1	1
4350	TGF-beta signaling pathway	1	81	3.40624	1	1
4612	Antigen processing and presentation	1	82	3.3647	1	1
5204	Chemical carcinogenesis	1	83	3.32416	1	1
5410	Hypertrophic cardiomyopathy (HCM)	1	85	3.24595	1	1
4914	Progesterone-mediated oocyte maturation	1	86	3.20821	1	1
5222	Small cell lung cancer	1	86	3.20821	1	1
4210	Apoptosis	1	88	3.13529	1	1
4640	Hematopoietic cell lineage	1	88	3.13529	1	1
5215	Prostate cancer	1	89	3.10006	1	1
4727	GABAergic synapse	1	90	3.06562	1	1
564	Glycerophospholipid metabolism	1	91	3.03193	1	1
5414	Dilated cardiomyopathy	1	91	3.03193	1	1
4666	Fc gamma R-mediated phagocytosis	1	94	2.93517	1	1
4916	Melanogenesis	1	101	2.73174	1	1
4723	Retrograde endocannabinoid signaling	1	103	2.6787	1	1
1100	Metabolic pathways	6	1189	1.39229	1	1
4725	Cholinergic synapse	1	113	2.44164	1	1
4670	Leukocyte transendothelial migration	1	118	2.33818	1	1
4270	Vascular smooth muscle contraction	1	120	2.29921	1	1
4142	Lysosome	1	122	2.26152	1	1
4151	PI3K-Akt signaling pathway	2	347	1.59023	1	1
4110	Cell cycle	1	124	2.22505	1	1
4360	Axon guidance	1	131	2.10615	1	1
4728	Dopaminergic synapse	1	131	2.10615	1	1
190	Oxidative phosphorylation	1	133	2.07448	1	1
5160	Hepatitis C	1	133	2.07448	1	1
5162	Measles	1	134	2.059	1	1
3010	Ribosome	1	136	2.02872	1	1
5322	Systemic lupus erythematosus	1	138	1.99932	1	1
4650	Natural killer cell mediated cytotoxicity	1	140	1.97075	1	1
4141	Protein processing in endoplasmic reticulum	1	167	1.65213	1	1
5010	Alzheimer's disease	1	170	1.62297	1	1
5034	Alcoholism	1	180	1.53281	1	1
5016	Huntington's disease	1	183	1.50768	1	1
5168	Herpes simplex infection	1	188	1.46758	1	1
5203	Viral carcinogenesis	1	207	1.33288	1	1

## Sheet: diff genes included in pathways
path_id	path_name	enrichment	pvalue	FDR	gene_id	gene_name
5323	Rheumatoid arthritis	11.7407	0.00157271	0.104161	7040	TGFB1
5323	Rheumatoid arthritis	11.7407	0.00157271	0.104161	3126	HLA-DRB4
5323	Rheumatoid arthritis	11.7407	0.00157271	0.104161	50617	ATP6V0A4
5323	Rheumatoid arthritis	11.7407	0.00157271	0.104161	7010	TEK
4080	Neuroactive ligand-receptor interaction	6.01976	0.00210558	0.104161	4986	OPRK1
4080	Neuroactive ligand-receptor interaction	6.01976	0.00210558	0.104161	6865	TACR2
4080	Neuroactive ligand-receptor interaction	6.01976	0.00210558	0.104161	10886	NPFFR2
4080	Neuroactive ligand-receptor interaction	6.01976	0.00210558	0.104161	2557	GABRA4
4080	Neuroactive ligand-receptor interaction	6.01976	0.00210558	0.104161	2899	GRIK3
4080	Neuroactive ligand-receptor interaction	6.01976	0.00210558	0.104161	4988	OPRM1
4740	Olfactory transduction	4.73368	0.0030412	0.104161	219487	OR5M11
4740	Olfactory transduction	4.73368	0.0030412	0.104161	26707	OR2J2
4740	Olfactory transduction	4.73368	0.0030412	0.104161	2774	GNAL
4740	Olfactory transduction	4.73368	0.0030412	0.104161	390275	OR8A1
4740	Olfactory transduction	4.73368	0.0030412	0.104161	284383	OR2Z1
4740	Olfactory transduction	4.73368	0.0030412	0.104161	120065	OR5P2
4740	Olfactory transduction	4.73368	0.0030412	0.104161	391191	OR2AK2
5211	Renal cell carcinoma	12.5412	0.00723354	0.198199	8503	PIK3R3
5211	Renal cell carcinoma	12.5412	0.00723354	0.198199	5063	PAK3
5211	Renal cell carcinoma	12.5412	0.00723354	0.198199	7040	TGFB1
3320	PPAR signaling pathway	11.658	0.00891624	0.203587	4023	LPL
3320	PPAR signaling pathway	11.658	0.00891624	0.203587	3158	HMGCS2
3320	PPAR signaling pathway	11.658	0.00891624	0.203587	2168	FABP1
4060	Cytokine-cytokine receptor interaction	5.16677	0.0119518	0.233914	7040	TGFB1
4060	Cytokine-cytokine receptor interaction	5.16677	0.0119518	0.233914	6846	XCL2
4060	Cytokine-cytokine receptor interaction	5.16677	0.0119518	0.233914	116379	IL22RA2
4060	Cytokine-cytokine receptor interaction	5.16677	0.0119518	0.233914	6366	CCL21
4060	Cytokine-cytokine receptor interaction	5.16677	0.0119518	0.233914	6359	CCL15
4062	Chemokine signaling pathway	5.74803	0.0215294	0.341828	6366	CCL21
4062	Chemokine signaling pathway	5.74803	0.0215294	0.341828	8503	PIK3R3
4062	Chemokine signaling pathway	5.74803	0.0215294	0.341828	6359	CCL15
4062	Chemokine signaling pathway	5.74803	0.0215294	0.341828	6846	XCL2
5142	Chagas disease (American trypanosomiasis)	7.88302	0.0267393	0.341828	8503	PIK3R3
5142	Chagas disease (American trypanosomiasis)	7.88302	0.0267393	0.341828	7040	TGFB1
5142	Chagas disease (American trypanosomiasis)	7.88302	0.0267393	0.341828	2774	GNAL
5310	Asthma	16.2297	0.0271468	0.341828	2206	MS4A2
5310	Asthma	16.2297	0.0271468	0.341828	3126	HLA-DRB4
4066	HIF-1 signaling pathway	7.80865	0.027446	0.341828	3099	HK2
4066	HIF-1 signaling pathway	7.80865	0.027446	0.341828	7010	TEK
4066	HIF-1 signaling pathway	7.80865	0.027446	0.341828	8503	PIK3R3
5205	Proteoglycans in cancer	4.86177	0.038368	0.394143	9138	ARHGEF1
5205	Proteoglycans in cancer	4.86177	0.038368	0.394143	7040	TGFB1
5205	Proteoglycans in cancer	4.86177	0.038368	0.394143	8503	PIK3R3
5205	Proteoglycans in cancer	4.86177	0.038368	0.394143	7484	WNT9B
4722	Neurotrophin signaling pathway	6.89764	0.038514	0.394143	4908	NTF3
4722	Neurotrophin signaling pathway	6.89764	0.038514	0.394143	4915	NTRK2
4722	Neurotrophin signaling pathway	6.89764	0.038514	0.394143	8503	PIK3R3
5145	Toxoplasmosis	6.78457	0.0402774	0.394143	3126	HLA-DRB4
5145	Toxoplasmosis	6.78457	0.0402774	0.394143	7040	TGFB1
5145	Toxoplasmosis	6.78457	0.0402774	0.394143	8503	PIK3R3
280	Valine, leucine and isoleucine degradation	12.5412	0.0447075	0.394386	3158	HMGCS2
280	Valine, leucine and isoleucine degradation	12.5412	0.0447075	0.394386	3712	IVD
4973	Carbohydrate digestion and absorption	12.2625	0.0466766	0.394386	8503	PIK3R3
4973	Carbohydrate digestion and absorption	12.2625	0.0466766	0.394386	3099	HK2
4930	Type II diabetes mellitus	11.4961	0.052808	0.394386	3099	HK2
4930	Type II diabetes mellitus	11.4961	0.052808	0.394386	8503	PIK3R3
4672	Intestinal immune network for IgA production	10.8198	0.0592694	0.394386	3126	HLA-DRB4
4672	Intestinal immune network for IgA production	10.8198	0.0592694	0.394386	7040	TGFB1
4010	MAPK signaling pathway	4.2447	0.0604952	0.394386	23542	MAPK8IP2
4010	MAPK signaling pathway	4.2447	0.0604952	0.394386	4915	NTRK2
4010	MAPK signaling pathway	4.2447	0.0604952	0.394386	4908	NTF3
4010	MAPK signaling pathway	4.2447	0.0604952	0.394386	7040	TGFB1
4514	Cell adhesion molecules (CAMs)	5.66929	0.0651016	0.394386	80380	PDCD1LG2
4514	Cell adhesion molecules (CAMs)	5.66929	0.0651016	0.394386	4756	NEO1
4514	Cell adhesion molecules (CAMs)	5.66929	0.0651016	0.394386	3126	HLA-DRB4
5166	HTLV-I infection	4.11799	0.0668521	0.394386	7040	TGFB1
5166	HTLV-I infection	4.11799	0.0668521	0.394386	8503	PIK3R3
5166	HTLV-I infection	4.11799	0.0668521	0.394386	7484	WNT9B
5166	HTLV-I infection	4.11799	0.0668521	0.394386	3126	HLA-DRB4
5161	Hepatitis B	5.59268	0.0674802	0.394386	7040	TGFB1
5161	Hepatitis B	5.59268	0.0674802	0.394386	353376	TICAM2
5161	Hepatitis B	5.59268	0.0674802	0.394386	8503	PIK3R3
140	Steroid hormone biosynthesis	9.85377	0.0707505	0.394386	1543	CYP1A1
140	Steroid hormone biosynthesis	9.85377	0.0707505	0.394386	6783	SULT1E1
5320	Autoimmune thyroid disease	9.85377	0.0707505	0.394386	7038	TG
5320	Autoimmune thyroid disease	9.85377	0.0707505	0.394386	3126	HLA-DRB4
524	Butirosin and neomycin biosynthesis	55.1811	0.0719682	0.394386	3099	HK2
4390	Hippo signaling pathway	5.30588	0.0774775	0.408247	7484	WNT9B
4390	Hippo signaling pathway	5.30588	0.0774775	0.408247	7040	TGFB1
4390	Hippo signaling pathway	5.30588	0.0774775	0.408247	1742	DLG4
5210	Colorectal cancer	8.90018	0.0856597	0.434643	8503	PIK3R3
5210	Colorectal cancer	8.90018	0.0856597	0.434643	7040	TGFB1
5212	Pancreatic cancer	8.36078	0.0962577	0.470975	7040	TGFB1
5212	Pancreatic cancer	8.36078	0.0962577	0.470975	8503	PIK3R3
4664	Fc epsilon RI signaling pathway	7.88302	0.107363	0.507197	2206	MS4A2
4664	Fc epsilon RI signaling pathway	7.88302	0.107363	0.507197	8503	PIK3R3
5220	Chronic myeloid leukemia	7.55906	0.116014	0.518244	7040	TGFB1
5220	Chronic myeloid leukemia	7.55906	0.116014	0.518244	8503	PIK3R3
5152	Tuberculosis	4.49846	0.118572	0.518244	50617	ATP6V0A4
5152	Tuberculosis	4.49846	0.118572	0.518244	7040	TGFB1
5152	Tuberculosis	4.49846	0.118572	0.518244	3126	HLA-DRB4
5140	Leishmaniasis	7.26068	0.124935	0.518244	7040	TGFB1
5140	Leishmaniasis	7.26068	0.124935	0.518244	3126	HLA-DRB4
5200	Pathways in cancer	3.37499	0.126584	0.518244	8031	NCOA4
5200	Pathways in cancer	3.37499	0.126584	0.518244	8503	PIK3R3
5200	Pathways in cancer	3.37499	0.126584	0.518244	7484	WNT9B
5200	Pathways in cancer	3.37499	0.126584	0.518244	7040	TGFB1
72	Synthesis and degradation of ketone bodies	30.6562	0.128615	0.518244	3158	HMGCS2
4012	ErbB signaling pathway	6.27058	0.163172	0.638703	5063	PAK3
4012	ErbB signaling pathway	6.27058	0.163172	0.638703	8503	PIK3R3
4810	Regulation of actin cytoskeleton	3.84985	0.175038	0.647941	5063	PAK3
4810	Regulation of actin cytoskeleton	3.84985	0.175038	0.647941	9138	ARHGEF1
4810	Regulation of actin cytoskeleton	3.84985	0.175038	0.647941	8503	PIK3R3
4064	NF-kappa B signaling pathway	5.99795	0.176778	0.647941	353376	TICAM2
4064	NF-kappa B signaling pathway	5.99795	0.176778	0.647941	6366	CCL21
5032	Morphine addiction	5.93346	0.180244	0.647941	2557	GABRA4
5032	Morphine addiction	5.93346	0.180244	0.647941	4988	OPRM1
740	Riboflavin metabolism	21.2235	0.18445	0.647941	51205	ACP6
4915	Estrogen signaling pathway	5.51811	0.205192	0.702782	4988	OPRM1
4915	Estrogen signaling pathway	5.51811	0.205192	0.702782	8503	PIK3R3
920	Sulfur metabolism	18.3937	0.212067	0.708614	6783	SULT1E1
4620	Toll-like receptor signaling pathway	5.10936	0.235113	0.749082	8503	PIK3R3
4620	Toll-like receptor signaling pathway	5.10936	0.235113	0.749082	353376	TICAM2
4660	T cell receptor signaling pathway	5.10936	0.235113	0.749082	5063	PAK3
4660	T cell receptor signaling pathway	5.10936	0.235113	0.749082	8503	PIK3R3
4724	Glutamatergic synapse	4.67637	0.274471	0.854603	2899	GRIK3
4724	Glutamatergic synapse	4.67637	0.274471	0.854603	1742	DLG4
900	Terpenoid backbone biosynthesis	13.1384	0.293731	0.894248	3158	HMGCS2
4380	Osteoclast differentiation	4.08749	0.345835	1	8503	PIK3R3
4380	Osteoclast differentiation	4.08749	0.345835	1	7040	TGFB1
4910	Insulin signaling pathway	3.94151	0.367783	1	8503	PIK3R3
4910	Insulin signaling pathway	3.94151	0.367783	1	3099	HK2
4966	Collecting duct acid secretion	10.2187	0.373645	1	50617	ATP6V0A4
4310	Wnt signaling pathway	3.85882	0.381142	1	7484	WNT9B
4310	Wnt signaling pathway	3.85882	0.381142	1	144165	PRICKLE1
3440	Homologous recombination	9.85377	0.386797	1	5890	RAD51B
650	Butanoate metabolism	9.51399	0.399901	1	3158	HMGCS2
5216	Thyroid cancer	9.51399	0.399901	1	8031	NCOA4
52	Galactose metabolism	9.19686	0.412958	1	3099	HK2
4145	Phagosome	3.49248	0.44992	1	50617	ATP6V0A4
4145	Phagosome	3.49248	0.44992	1	3126	HLA-DRB4
4630	Jak-STAT signaling pathway	3.49248	0.44992	1	116379	IL22RA2
4630	Jak-STAT signaling pathway	3.49248	0.44992	1	8503	PIK3R3
3013	RNA transport	3.34431	0.483041	1	9086	EIF1AY
3013	RNA transport	3.34431	0.483041	1	2332	FMR1
51	Fructose and mannose metabolism	7.66405	0.490317	1	3099	HK2
4960	Aldosterone-regulated sodium reabsorption	7.0745	0.528373	1	8503	PIK3R3
380	Tryptophan metabolism	6.89764	0.540967	1	1543	CYP1A1
5033	Nicotine addiction	6.89764	0.540967	1	2557	GABRA4
5164	Influenza A	3.08274	0.550976	1	8503	PIK3R3
5164	Influenza A	3.08274	0.550976	1	3126	HLA-DRB4
4975	Fat digestion and absorption	6.72941	0.553515	1	2168	FABP1
5330	Allograft rejection	6.72941	0.553515	1	3126	HLA-DRB4
5202	Transcriptional misregulation in cancer	3.06562	0.555907	1	9611	NCOR1
5202	Transcriptional misregulation in cancer	3.06562	0.555907	1	7404	UTY
565	Ether lipid metabolism	6.56918	0.566018	1	5049	PAFAH1B2
4020	Calcium signaling pathway	3.01536	0.570758	1	2774	GNAL
4020	Calcium signaling pathway	3.01536	0.570758	1	6865	TACR2
5332	Graft-versus-host disease	6.13124	0.603258	1	3126	HLA-DRB4
4940	Type I diabetes mellitus	5.87033	0.627861	1	3126	HLA-DRB4
310	Lysine degradation	5.63073	0.652288	1	6419	SETMAR
520	Amino sugar and nucleotide sugar metabolism	5.63073	0.652288	1	3099	HK2
5144	Malaria	5.63073	0.652288	1	7040	TGFB1
5030	Cocaine addiction	5.51811	0.664435	1	1742	DLG4
4340	Hedgehog signaling pathway	5.40991	0.676538	1	7484	WNT9B
4913	Ovarian steroidogenesis	5.40991	0.676538	1	1543	CYP1A1
4144	Endocytosis	2.70496	0.67687	1	9135	RABEP1
4144	Endocytosis	2.70496	0.67687	1	7040	TGFB1
5169	Epstein-Barr virus infection	2.70496	0.67687	1	8503	PIK3R3
5169	Epstein-Barr virus infection	2.70496	0.67687	1	3126	HLA-DRB4
4510	Focal adhesion	2.6787	0.687149	1	8503	PIK3R3
4510	Focal adhesion	2.6787	0.687149	1	5063	PAK3
5213	Endometrial cancer	5.30588	0.688598	1	8503	PIK3R3
4742	Taste transduction	5.20577	0.700614	1	259285	TAS2R39
5110	Vibrio cholerae infection	5.10936	0.712587	1	50617	ATP6V0A4
5223	Non-small cell lung cancer	5.10936	0.712587	1	8503	PIK3R3
561	Glycerolipid metabolism	5.01647	0.724516	1	4023	LPL
5217	Basal cell carcinoma	5.01647	0.724516	1	7484	WNT9B
500	Starch and sucrose metabolism	4.92689	0.736403	1	3099	HK2
5221	Acute myeloid leukemia	4.84045	0.748247	1	8503	PIK3R3
5150	Staphylococcus aureus infection	4.67637	0.771807	1	3126	HLA-DRB4
4150	mTOR signaling pathway	4.59843	0.783523	1	8503	PIK3R3
4721	Synaptic vesicle cycle	4.31103	0.829966	1	50617	ATP6V0A4
5214	Glioma	4.2447	0.841472	1	8503	PIK3R3
10	Glycolysis / Gluconeogenesis	4.18039	0.852937	1	3099	HK2
4370	VEGF signaling pathway	4.11799	0.864361	1	8503	PIK3R3
830	Retinol metabolism	4.05744	0.875743	1	1543	CYP1A1
5120	Epithelial cell signaling in Helicobacter pylori infection	4.05744	0.875743	1	50617	ATP6V0A4
5218	Melanoma	3.886	0.909644	1	8503	PIK3R3
5416	Viral myocarditis	3.72845	0.94318	1	3126	HLA-DRB4
5133	Pertussis	3.67874	0.954278	1	353376	TICAM2
4662	B cell receptor signaling pathway	3.63034	0.965335	1	8503	PIK3R3
5100	Bacterial invasion of epithelial cells	3.58319	0.976353	1	8503	PIK3R3
980	Metabolism of xenobiotics by cytochrome P450	3.44882	1	1	1543	CYP1A1
4070	Phosphatidylinositol signaling system	3.40624	1	1	8503	PIK3R3
4146	Peroxisome	3.40624	1	1	5195	PEX14
4350	TGF-beta signaling pathway	3.40624	1	1	7040	TGFB1
4612	Antigen processing and presentation	3.3647	1	1	3126	HLA-DRB4
5204	Chemical carcinogenesis	3.32416	1	1	1543	CYP1A1
5410	Hypertrophic cardiomyopathy (HCM)	3.24595	1	1	7040	TGFB1
4914	Progesterone-mediated oocyte maturation	3.20821	1	1	8503	PIK3R3
5222	Small cell lung cancer	3.20821	1	1	8503	PIK3R3
4210	Apoptosis	3.13529	1	1	8503	PIK3R3
4640	Hematopoietic cell lineage	3.13529	1	1	3126	HLA-DRB4
5215	Prostate cancer	3.10006	1	1	8503	PIK3R3
4727	GABAergic synapse	3.06562	1	1	2557	GABRA4
564	Glycerophospholipid metabolism	3.03193	1	1	375775	PNPLA7
5414	Dilated cardiomyopathy	3.03193	1	1	7040	TGFB1
4666	Fc gamma R-mediated phagocytosis	2.93517	1	1	8503	PIK3R3
4916	Melanogenesis	2.73174	1	1	7484	WNT9B
4723	Retrograde endocannabinoid signaling	2.6787	1	1	2557	GABRA4
1100	Metabolic pathways	1.39229	1	1	3712	IVD
1100	Metabolic pathways	1.39229	1	1	3099	HK2
1100	Metabolic pathways	1.39229	1	1	5049	PAFAH1B2
1100	Metabolic pathways	1.39229	1	1	1543	CYP1A1
1100	Metabolic pathways	1.39229	1	1	50617	ATP6V0A4
1100	Metabolic pathways	1.39229	1	1	3158	HMGCS2
4725	Cholinergic synapse	2.44164	1	1	8503	PIK3R3
4670	Leukocyte transendothelial migration	2.33818	1	1	8503	PIK3R3
4270	Vascular smooth muscle contraction	2.29921	1	1	9138	ARHGEF1
4142	Lysosome	2.26152	1	1	50617	ATP6V0A4
4151	PI3K-Akt signaling pathway	1.59023	1	1	7010	TEK
4151	PI3K-Akt signaling pathway	1.59023	1	1	8503	PIK3R3
4110	Cell cycle	2.22505	1	1	7040	TGFB1
4360	Axon guidance	2.10615	1	1	5063	PAK3
4728	Dopaminergic synapse	2.10615	1	1	2774	GNAL
190	Oxidative phosphorylation	2.07448	1	1	50617	ATP6V0A4
5160	Hepatitis C	2.07448	1	1	8503	PIK3R3
5162	Measles	2.059	1	1	8503	PIK3R3
3010	Ribosome	2.02872	1	1	6192	RPS4Y1
5322	Systemic lupus erythematosus	1.99932	1	1	3126	HLA-DRB4
4650	Natural killer cell mediated cytotoxicity	1.97075	1	1	8503	PIK3R3
4141	Protein processing in endoplasmic reticulum	1.65213	1	1	92552	ATXN3L
5010	Alzheimer's disease	1.62297	1	1	4023	LPL
5034	Alcoholism	1.53281	1	1	4915	NTRK2
5016	Huntington's disease	1.50768	1	1	1742	DLG4
5168	Herpes simplex infection	1.46758	1	1	3126	HLA-DRB4
5203	Viral carcinogenesis	1.33288	1	1	8503	PIK3R3
